# Supplementary material for: A Multi-Method Approach to Analyzing MOFs for Chemical Warfare Simulant Capture: Molecular Simulation, Machine Learning, and Molecular Fingerprints
Source: Nanomaterials (Basel). 2025 Jan 24;15(3):183. doi: 10.3390/nano15030183 (PMC11820582; doi:10.3390/nano15030183)
Supplement: Supplementary file 1 [file nanomaterials-15-00183-s001.zip]

Archive with 1 entries (1 files):
- nanomaterials-3397233-supplementary.pdf
